# Supplementary material for: The role of C-O-H-F-Cl fluids in the making of Earth’s continental roots
Source: Nat Commun. 2025 Aug 22;16:7842. doi: 10.1038/s41467-025-62888-3 (PMC12373800; doi:10.1038/s41467-025-62888-3)
Supplement: Supplementary file 5 — Supplementary Data 3 [file 41467_2025_62888_MOESM5_ESM.xlsx]

## Sheet: SIMS analyses & uncertainties
Olivine
Sample	Location	Off craton location	Ol_H2O (ppm)	Ol_H_error (ppm)	% Error	F	Error	% Error	Cl	Error	% Error		Opx_H2O (ppm)	Opx_H_error (ppm)	% Error	F	Error	% Error	Cl	Error	% Error		Cpx_H2O (ppm)	Cpx_H_error (ppm)	% Error	F	Error	% Error	Cl	Error	% Error
TM2A	Tariat	Mongolia											177.768	5.3452	3.00683	42.238	2.70201	6.3971	5.3363	2.50314	46.9078		177.768	5.3452	3.00655	42.238	2.70201	6.3534	5.3363	2.50314	47.711
TM2B	Tariat	Mongolia	2.5036	0.127784	5.05368	2.80623	0.542627	20.321	3.19573	1.99641	64.027		218.943	10.9857	5.01758	40.729	2.36804	5.81414	6.15167	2.55771	41.5776		218.943	10.9857	4.96956	40.729	2.36804	5.80996	6.15167	2.55771	58.8937
TM2C	Tariat	Mongolia	1.21679	0.0712554	5.83465	2.7448	0.577078	21.2337	3.3881	1.94116	61.177		102.556	4.44976	4.33885	15.8794	1.10342	6.94874	5.58965	1.30026	23.2619
TM2D	Tariat	Mongolia	1.29063	0.0691327	5.32051	2.84043	0.694192	24.3153	8.4191	3.44386	40.9817		51.7798	1.77155	3.42131	14.4276	1.01319	7.0226	2.52697	1.33448	52.8097		221.982	8.63068	3.88773	41.7511	2.24902	5.38896	6.06167	2.58789	43.1807
KH1A	Kilbourne Hole	SW USA	0	0	8.63582	4.6917	0.941243	20.302	3.60287	2.26047	64.0863		310.358	9.83323	3.16835	86.5169	4.34545	5.02266	6.90013	2.84822	41.2778		310.358	9.83323	3.16773	86.5169	4.34545	5.0334	6.90013	2.84822	41.9903
KH1B	Kilbourne Hole	SW USA	0	0	7.56267	4.5264	0.804194	17.7727	6.46253	2.68206	48.657		304.624	11.0342	3.62223	84.4574	3.77564	4.47047	6.4604	2.68421	41.5487		304.624	11.0342	3.62231	84.4574	3.77564	4.4675	6.4604	2.68421	48.2457
KH1C	Kilbourne Hole	SW USA	0	0	7.88977	4.9231	0.800831	16.7977	6.683	2.83955	42.809		356.097	11.9753	3.36294	85.3892	4.25452	4.9825	9.01987	2.64482	29.3222		356.097	11.9753	3.365	85.3892	4.25452	4.97438	9.01987	2.64482	35.272
KH4E	Kilbourne Hole	SW USA											447.229	16.0206	3.5822	39.1094	2.64945	6.77446	8.25377	3.15308	38.2018		447.229	16.0206	3.5758	39.1094	2.64945	6.78338	8.25377	3.15308	39.7123
KH4A	Kilbourne Hole	SW USA	0	0	7.37995	2.9821	0.574923	19.1617	3.1035	1.94859	64.051		505.344	18.1911	3.59975	42.5335	2.54344	5.97985	8.0425	2.92392	36.3559		505.344	18.1911	3.56776	42.5335	2.54344	5.98291	8.0425	2.92392	37.3683
KH4B	Kilbourne Hole	SW USA	0	0	6.25857	2.52607	0.485014	20.3293	2.97467	1.79562	71.569		244.517	7.25513	2.96712	15.1278	1.25126	8.27121	6.2571	1.96497	31.4039
KH4C	Kilbourne Hole	SW USA	0	0	6.45513	2.4489	0.527976	22.9193	5.1469	2.36155	45.883		497.807	19.8848	3.99447	42.1061	2.09572	4.97722	8.4049	2.86122	34.0423		497.807	19.8848	3.96768	42.1061	2.09572	4.9841	8.4049	2.86122	34.0723
DW3A	West Eifel (Dresier Weiher)	Germany											387.278	14.1924	3.66466	33.1573	2.44496	7.37383	1.79745	1.4271	79.3959		387.278	14.1924	3.65305	33.1573	2.44496	7.25539	1.79745	1.4271	84.359
DW3B	West Eifel (Dresier Weiher)	Germany	0	0	6.22108	3.60183	0.765845	21.3453	4.14453	2.07819	54.3547		214.815	7.58089	3.52904	15.7464	1.46452	9.30062	9.05037	2.37862	26.282
DW3D	West Eifel (Dresier Weiher)	Germany	2.41475	0.138971	5.56622	4.1209	0.614981	14.9773	2.85647	1.78864	64.027		372.983	12.3333	3.30666	38.1955	2.20761	5.77977	5.7753	2.28096	39.4951		372.983	12.3333	3.30472	38.1955	2.20761	5.78192	5.7753	2.28096	40.2203
DW3E	West Eifel (Dresier Weiher)	Germany	0.991367	0.0564643	5.58698	4.5413	0.753477	16.8313	6.9389	2.57306	37.2415		375.021	12.9334	3.44872	35.6399	2.72128	7.6355	5.3366	2.40943	45.1491		375.021	12.9334	3.44756	35.6399	2.72128	7.56239	5.3366	2.40943	49.0887
G17A	West Eifel (Gees)	Germany	0	0	6.45241	4.14043	0.624628	15.0877	3.29167	1.882	61.177		224.325	10.2854	4.58505	5.98255	0.857795	14.3383	12.9737	4.60564	35.4999
G17B	West Eifel (Gees)	Germany	3.63113	0.261651	6.77972	4.02107	0.59094	15.526	2.89017	1.8131	64.0863		206.213	6.71411	3.25591	4.20022	0.759584	18.0844	18.489	5.64406	30.5266
G17D	West Eifel (Gees)	Germany	0	0	5.37595	2.58723	0.614993	24.2803	4.269	2.06779	54.2265		208.698	6.65027	3.18655	3.41634	0.536318	15.6986	8.04447	2.31279	28.7501
G17C	West Eifel (Gees)	Germany											433.203	13.3515	3.08205	64.9343	3.53419	5.44271	3.38447	1.87173	55.3036		433.203	13.3515	3.08215	64.9343	3.53419	5.43696	3.38447	1.87173	70.4317
G17E	West Eifel (Gees)	Germany											405.029	14.9881	3.7005	67.3314	3.25356	4.83216	3.77173	1.89801	50.3219		405.029	14.9881	3.69456	67.3314	3.25356	4.80891	3.77173	1.89801	54.2953
G17F	West Eifel (Gees)	Germany											427.342	13.606	3.18387	62.4773	2.96199	4.7409	2.9229	1.69728	58.0685		427.342	13.606	3.18074	62.4773	2.96199	4.72599	2.9229	1.69728	59.3487
sample	Location	Craton	Ol_H2O (ppm)	Ol_H_error (ppm)	% Error	F	Error	% Error	Cl	Error	% Error		Opx_H2O (ppm)	Opx_H_error (ppm)	% Error	F	Error	% Error	Cl	Error	% Error		Cpx_H2O (ppm)	Cpx_H_error (ppm)	% Error	F	Error	% Error	Cl	Error	% Error
BD1141A	Bultfontein	Kaapvaal craton	88	17	19.3182	122	23	18.8525					158.581	4.94619	3.11902	18.7045	5.07484	27.1317					298.526	20.8933	6.99882	21.027		8.23263	5.46655
BD1153A	Bultfontein	Kaapvaal craton	70	7	10	148	21	14.1892					241.088	7.48284	3.10378	27.6074	7.43709	26.9388
BD1153B	Bultfontein	Kaapvaal craton	79	5	6.32911	146	21	14.3836								26.66	7.18593	26.954
BD1153	Bultfontein	Kaapvaal craton	85	18	21.1765	194	26	13.4021					164.525	5.13149	3.11896	25.3965	6.85676	26.9988	2.35692	1.99175	84.5063								2.77
BD1153	Bultfontein	Kaapvaal craton	91	2	2.1978	168	18	10.7143
BD1152	Bultfontein	Kaapvaal craton	69	10	14.4928	42	13	30.9524					250.214	18.3095	7.31754	7.96452	1.17893	14.8023	1.18326	1.02474	86.603		370.859	25.9249	6.99051	14.7549		8.59761	5.38	0.531473	9.87868
BD1152	Bultfontein	Kaapvaal craton											217.774	15.9402	7.31959	8.99721	1.3164	14.6312					368.555	25.7622	6.99007	13.1337		8.77343	7.2597	3.18409	43.8598
BD1152	Bultfontein	Kaapvaal craton																					214.367	15.0128	7.00331	7.46671		10.1391
BD1672	Bultfontein	Kaapvaal craton	69	19	27.5362	62	16	25.8065					251.643	7.80816	3.10288	15.778	4.29658	27.2314					276.828	19.3863	7.00301	17.8221		8.90676	12.4504
BD1672	Bultfontein	Kaapvaal craton	69	19	27.5362	62	16	25.8065					255.55	7.92475	3.10106	13.3534	3.64504	27.2967					282.374	19.7721	7.00209	20.4651		8.49946	6.74949
BD1999A	Bultfontein	Kaapvaal craton											290.853	9.05845	3.11445	27.0708		16.4617				28.8891	252.289	17.6757	7.00613	25.628		8.12589	6.26635	2.22941	35.5776
BD1999A	Bultfontein	Kaapvaal craton											177.269	5.55471	3.13349	17.7416		16.8834					207.323	14.5412	7.0138	23.8072		8.58115
BD1999A	Bultfontein	Kaapvaal craton											39.0363	1.26148	3.23156	12.71		17.8589	1.94746	2.59546	133.274		254.402	17.8302	7.00866	25.3375		8.45234	4.72968
BD1999B	Bultfontein	Kaapvaal craton											34.592	1.11995	3.2376	12.6563		17.8589	1.76881	1.39814	79.0442		278.797	19.5312	7.00553	27.419		8.17853	5.55697
BD1999B	Bultfontein	Kaapvaal craton																					296.055	20.7345	7.00361	27.0894		8.16524	9.57156
BD1999D	Bultfontein	Kaapvaal craton																					272.68	19.1104	7.00836	34.7753		7.86303	5.20717
BD1999C	Bultfontein	Kaapvaal craton																	2.86169				281.732	19.7415	7.00718	27.8905		8.34657
BD1999C	Bultfontein	Kaapvaal craton																					293.169	20.5347	7.00438	27.2832		8.20547
BD1999C	Bultfontein	Kaapvaal craton											249.219	18.2394	7.31863	17.765		13.8519					205.303	14.4002	7.01415	30.4751		8.00121
BD1999D	Bultfontein	Kaapvaal craton											260.579	19.0699	7.3183	15.693		14.0496					298.654	20.9198	7.0047	31.5195		7.95386
BD1999D	Bultfontein	Kaapvaal craton																								30.6693		8.07498
BD1999D	Bultfontein	Kaapvaal craton																					272.68	19.1104	7.00836	34.7753		7.86303
BD2125	Mothae	Kaapvaal craton				120	26	21.6667															86.6372	6.08738	7.02628	30.4788		7.08417	5.38386
BD2125A	Mothae	Kaapvaal craton	92	13	14.1304	151	15	9.93377					153.703	4.82747	3.14079	23.6576	3.93496	16.633	1.40982	0.693209	49.1701		104.979	7.37195	7.02231	32.9534		7.01611
BD2125A	Mothae	Kaapvaal craton											209.93	6.56808	3.1287	27.6655	4.57172	16.525	2.01358	0.0402799	2.00042		68.2911	4.80294	7.03303	30.9269		7.15623	4.47939	0.169187	3.77702
BD2124	Mothae	Kaapvaal craton											91.4921	6.71285	7.33708	23.3361	3.13664	13.4412					62.6643	4.40578	7.03076	40.3715		6.38871
BD2124	Mothae	Kaapvaal craton	103	8	7.76699	8	5	62.5															76.1424	5.34955	7.02572	42.3716		6.29968
BD2124	Mothae	Kaapvaal craton																					53.3785	3.75543	7.03548	41.0481		6.44383
BD2124	Mothae	Kaapvaal craton																					58.4633	4.11261	7.03451	33.1287		6.85835
BD2124	Mothae	Kaapvaal craton																					100.26	7.03973	7.02145	41.7812		6.48732	4.59902
BD2124	Mothae	Kaapvaal craton	110	2	1.81818	10	1	10					79.4657	5.83298	7.34025	20.8884	2.82815	13.5393					85.5382	6.00976	7.02582	37.8853		6.66094	4.35975
BD2126A	Mothae	Kaapvaal craton											138.136	6.92469	5.01297	7.34004	0.795559	10.8386	1.66305	0.535347	32.1907								6.9353
BD2126B	Mothae	Kaapvaal craton											132.527	6.64437	5.01361	16.9604	1.74985	10.3173	1.78714	0.816286	45.6755		120.891	8.48032	7.01486	34.2627		6.6742	2.47029
BD2126	Mothae	Kaapvaal craton	26	7	26.9231	6	2	33.3333					151.316	7.58274	5.01121	16.0999	1.67967	10.4328	1.56363	0.019796	1.26603		114.416	8.02817	7.01663	36.0601		6.6178	4.56922	2.24446	49.1214
BD2126	Mothae	Kaapvaal craton											166.658	8.34898	5.00965	12.5214	1.33659	10.6744					138.642	9.72045	7.01121	39.183		6.46889
BD2128A	Mothae	Kaapvaal craton	44	3	6.81818	49	23	46.9388					3.13839	0.15426	4.91524	16.5658	0.670151	4.04538											1.08
BD2128B	Mothae	Kaapvaal craton	23	9	39.1304	51	18	35.2941					3.15921	0.130182	4.12073	16.8371	0.710134	4.21769											2.82769
BD2128C	Mothae	Kaapvaal craton	30	22	73.3333	64	20	31.25
BD2128	Mothae	Kaapvaal craton											165.853	12.1479	7.32447	25.2591	3.3786	13.3758	1.7271	2.17679	126.038	34.8887	144.116	10.1036	7.01071	41.2577		6.42627	1.95384	1.2358	63.2497
BD2128	Mothae	Kaapvaal craton	34	5	14.7059	36	7	19.4444					175.967	12.8869	7.32349	28.4768	3.77759	13.2655					122.634	8.60315	7.01529	31.7483		6.8531
BD2128	Mothae	Kaapvaal craton	50										162.05	11.8691	7.32438	27.261	3.61725	13.269					136.599	9.57879	7.01233	31.66		6.84781
BD2133A	Mothae	Kaapvaal craton	8	4	50	56	14	25					181.419	5.65145	3.11514	13.1243	3.59262	27.3737	1.48952	1.018	68.344
BD2133A	Mothae	Kaapvaal craton	5	10	200	52	6	11.5385
BD2133A	Mothae	Kaapvaal craton
BD2133A	Mothae	Kaapvaal craton
BD2133B	Mothae	Kaapvaal craton				62	14	22.5806					189.097	5.90586	3.12319	14.6799	4.04067	27.5252	6.15685	4.6563	75.628
BD2133B	Mothae	Kaapvaal craton											186.428	5.79514	3.10852	10.4951	2.87341	27.3784
BD2135A	Mothae	Kaapvaal craton											18.3637		5.07985				1.35167	1.91155	141.421								2.51074	0.552592	22.0091
BD2135B	Mothae	Kaapvaal craton											47.2653	1.50484	3.18381	5.26177	1.47867	28.102
BD2135D	Mothae	Kaapvaal craton											54.0359	1.71305	3.17021	5.10518	1.42776	27.9669
BD2133	Mothae	Kaapvaal craton
BD2133	Mothae	Kaapvaal craton
BD2170	Mothae	Kaapvaal craton											3.12727	0.210319	6.72533	16.3835	0.867425	5.29449	0.965283	1.36512	141.421
BD2170	Mothae	Kaapvaal craton	59	29	49.1525	45	15	33.3333					3.13828	0.170665	5.43818	16.4083	0.892793	5.44111	3.08371	0.0915159	2.96772
BD2170	Mothae	Kaapvaal craton	65	15	23.0769	50	12	24											3.57878	2.07159	57.8854
BD3028	Bultfontein												193.214	14.1464	7.3216	13.0926	1.84986	14.1291
BD3028	Bultfontein
BD3028	Bultfontein												196.695	14.4025	7.32225	14.1693	2.002	14.1291
BD3028A	Bultfontein	Kaapvaal craton	223	12	5.38117	14	5	35.7143					209.823	6.52512	3.10982	15.684	4.27532	27.2592
BD3028A	Bultfontein												277.126	8.58837	3.09909	16.14	4.38896	27.1931
BD3067A	Bultfontein	Kaapvaal craton	25	10	40	32	12	37.5					5.25361		5.1006								153.783	10.8017	7.02398	28.8993		8.37621	16.7825
BD3067B	Bultfontein	Kaapvaal craton				11	4	36.3636					3.80189		5.10326								65.4781	4.61112	7.04222	33.1809		7.9539	9.04506
BD3067B	Bultfontein	Kaapvaal craton	223																				86.7949	6.1087	7.03809	14.2264		10.4617	13.8592
BD3067C	Bultfontein	Kaapvaal craton											42.6805		5.0576														6.55414
BD3670	Bultfontein	Kaapvaal craton	15	11	73.3333	21	6	28.5714					48.7312	3.58393	7.35449				1.35941	0.645183	47.4604
BD3670	Bultfontein	Kaapvaal craton											33.0648		5.06388				1.75496	0.000313686
BD3670	Bultfontein	Kaapvaal craton											35.9618		5.06237				1.8845
BD3676	Bultfontein	Kaapvaal craton	76	40	52.6316	120	16	13.3333					274.641	20.0949	7.3168	17.6863	2.44189	13.8066	1.3942	0.665723	47.7494
BD3676	Bultfontein	Kaapvaal craton	57	29	50.8772	107	18	16.8224					251.521	18.4067	7.31817	22.8741	3.09343	13.5237
BD3676	Bultfontein	Kaapvaal craton	56	20	35.7143	102	13	12.7451
BD730	Lashaine	Tanzania craton	36	11	30.5556	51.3	37	72.1248	26.6	25.1	94.3609		305	39	12.7869	22.5	5.4	24	23.2	35.3	152.155		201	73	36.3184	54.3	15	27.6243	12.1	3.7	30.5785
BD794	Lashaine	Tanzania craton	20	2	10	55.7	2.5	4.48833	2.4	2.1	87.5		208	10	4.80769	26.5	1.3	4.90566	0.8	0.8	100		255	47	18.4314	48.9	4.4	8.99796	7.2	6.6	91.6667
BD797	Lashaine	Tanzania craton	34	7	20.5882	105.1	5.7	5.42341	5.9	5.2	88.1356		219	45	20.5479	34.5	2	5.7971	3	1.4	46.6667

## Sheet: SIMS standards
2018-09-01						2019-05-01						November 19th 2019						5th May 2021							6th May 2021							1st June 2021							2nd June 2021
standard_1	H/SI	F/Si	H2O (ppm)	F (ppm)		standard_1	H/SI	F/Si	H2O (ppm)	F (ppm)		standard_1	H/SI	F/Si	H2O (ppm)	F (ppm)		standard_1	H/SI	F/Si	H2O (ppm)	F (ppm)	Cl (ppm)		standard_1	H/SI	F/Si	H2O (ppm)	F (ppm)	Cl (ppm)		standard_1	H/SI	F/Si	H2O (ppm)	F (ppm)	Cl (ppm)		standard_1	H/SI	F/Si	H2O (ppm)	F (ppm)	Cl (ppm)
AVL-519-4-15.DAT	0.00751	0.000326	1700	95		OPX-KH03-4-3.DAT	0.0112	4.92e-05	216	25		AVL516-4-1_1	0.0596004	0.000198722				ALV-519-4-1_6	0.0551468	0.000208543			98.549		ALV-519-4-1_8	0.0533551	0.000208567			76.197		OL-116610-2	0	1.3689e-05					ALV-519-4-1_5	0.0552468	0.000209051			88.517
AVL-519-4-16.DAT	0.0075	0.00027	1700	95		OPX-KH03-4-4.DAT	0.0113	4.33e-05	216	25		AVL516-4-1_2	0.0595777	0.000206288				ALV-519-4-1_7	0.0543736	0.000222829			81.31		ALV-519-4-1_9	0.0545753	0.000230983			474.42		OPX-KH03-4_1	0.00898329	5.92309e-05	216	25			ALV-519-4-1_6	0.0568385	0.00020042			82.288
						OPX-116610-3.DAT	0.00587	3.64e-05	128	17.4		OL116610_1	0	4.36914e-06				OL-116610_3	0	1.15404e-05					CPX-KH03-4_3	0.00928199	0.00016002	427	65	8.8743		OPX-KH03-4_2	0.00963851	5.63899e-05	216	25			OL-116610-3	0	1.44911e-05			1.4222
Standard_3	H/SI	F/Si	H2O (ppm)	F (ppm)		OPX-116610-4.DAT	0.00598	3.13e-05	128	17.4		OLDC0121_1	0.00385757	8.29703e-05				OPX-KH03-4_3	0.00913927	5.67926e-05	216	25	3.6179		CPX-KH03-4_4	0.00946049	0.0001653	427	65	15.185		OPX-116610_1	0.00480252	4.08067e-05	128	17.4			CPX-KH03-4_1	0.00952112	0.000159826	427	65	3.8085
CPX-KH03-4-1.DAT	0.000215746	4.04004e-06	427	64.8								OL-Fo	0.00150428	0.0031564				OPX-KH03-4_4	0.0091514	5.93507e-05	216	25	5.7897		CPXSC-J1_3	0.00149798	6.9054e-05	62	26	8.1708		OPX-116610_2	0.00469186	3.739e-05	128	17.4			CPX-KH03-4_2	0.00949105	0.000168804	427	65	6.0651
CPX-KH03-4-2.DAT	0.000237527	3.67054e-06	427	64.8		Standard_4	H/SI	F/Si	H2O (ppm)	F (ppm)		OPX-KH03-4_1	0.0096371	4.6969e-05	216	25		OPX116610_3	0.00486319	4.40867e-05	128	17.4	5.7166		CPXSC-J1_4	0.00108702	6.89202e-05	62	26	16.265		ST8.1.A9_2	0.638608	0.000389836	15295.3	156.052			CPX-SC-J1_1	0.00125245	7.06071e-05	62	26	14.839
CPX-SC-J1-1.DAT	1.35082e-05	1.93856e-06	62	26		CPX-KH03-4-1.DAT	0.0139	0.000129	427	64.8		OPX-KH03-4_2	0.00952151	4.76805e-05	216	25		OPX116610_4	0.00500795	4.25919e-05	128	17.4	4.9934		CPX-SMC31139_3	-0.000215678	8.75657e-06	5	0.5	5.5455		*SanCarlosM8_1	0.00118735	1.56386e-05	28.4381	8.23723	1.8224		CPX-SC-J1_2	0.00109695	6.76517e-05	62	26	5.3249
CPX-SC-J1-2.DAT	1.66482e-05	1.86021e-06	62	26		CPX-KH03-4-2.DAT	0.0116	0.000129	427	64.8		OPX116610_1	0.00505475	4.00134e-05	128	17.4		St8.1A9_3	0.507802	0.00036765	12258.3	181.461			CPX-SMC31139_4	-0.000219329	5.40123e-06	5	0.5	5.6195		HerasilM8_1	0.00333861	1.37203e-06	79.963	2.60168			CPX-SMC31139_1	-0.000191789	7.43114e-06	5	0.5	4.7665
CPX-SMC31139-1.DAT	-1.38726e-05	4.69359e-07	5	0.5		CPX-SCJ1-1.DAT	0.000876	5.66e-05	62	26		OPX116610_2	0.00512899	3.3472e-05	128	17.4		SanCarlosM5_1	3.7202e-05	1.52711e-05	0.898056	3.28282	1.9454		OL-116610_4	0	1.02555e-05			2.4844									CPX-SMC31139_2	-0.000167284	4.54392e-06	5	0.5	4.8575
CPX-SMC31139-2.DAT	-2.30575e-05	4.25968e-07	5	0.5		CPX-SCJ1-2.DAT	0.000954	5.31e-05	62	26								SuprasilM5_1	0.00320664	0.000437941	77.4083	217.003	366.16		ST8.1A9_4	0.693751	0.000394123	31599	160.845										ST8.1.A9_3	0.659871	0.000362651	29699.5	145.556
OLV-116610-10-10.DAT	0	1.4987e-06	0			CPX-SMC31139-1.DAT	-0.000402	1.04e-06	5	0.5		ST8.1.A92-2_1	0.741058	0.000440172	17131.8	260.818									SanCarlosM4_1	4.62872e-05	1.50144e-05	2.10829	3.74676	10.941									*SanCarlosM7_1	9.34533e-05	1.30484e-05	4.20615	3.34182	2.0673
						CPX-SMC31139-2.DAT	-0.000509	5.23e-07	5	0.5		SanCarlos_1	-0.000211094	4.958e-06	-4.88008	-1.11384									SuprasilM4_1	0.00095282	3.51198e-06	43.3991	-1.01968	455.15									HerasilM7_1	0.00299173	5.73292e-07	134.652	-1.73289
Standard_4	H/SI	F/Si	H2O (ppm)	F (ppm)		OL-116010-5_4.DAT	0	7e-06	0			SanCarlos_2	-0.000215304	5.29536e-06	-4.97739	-0.910801
OPX-KH03-4-5.DAT	0.000228	1.21637e-06	216	25
OPX-KH03-4-6.DAT	0.000253	1.15765e-06	216	25								AVL516-4-1_2	0.0567662	0.000193811	1312.32	112.547																*Particularly high H2O was recorded on the 31st of May and 1st of June, however these high values were consistent during the analytical run and attributed to an elevated background which was corrected.
OPX-116610-10-5.DAT	0.000133	8.91336e-07	128	17.4								OPX-KH03-4-1_3	0.00924156	4.67931e-05	213.646	24.0645
OPX-116610-10-6.DAT	0.000135	9.48831e-07	128	17.4								OPX-116610-10_3	0.0049911	3.5274e-05	115.384	17.1317
												OL-116010-5_12	-5.8906e-05	3.9868e-06	-1.36179	-1.69836
												ST8.1.A92-2_2	0.873617	0.000396689	20196.3	234.648
												SanCarlos_8	-0.00017647	4.86276e-06	-4.07963	-1.17116
												AVL516-4-1_4	0.0574942	0.000207627
												OL116610_3	-2.0476e-05	5.20752e-06
												CPX_KH03-4_1	0.0106918	0.000149471	427	65
												CPX_KH03-4_2	0.010554	0.000154235	427	65
												CPX-SC-J1_1	0.00115007	6.16502e-05	62	26
												CPX-SC-J1_2	0.00111634	5.81165e-05	62	26
												CPX_SMC31139_1	-9.80699e-05	4.39845e-06	5	0.5
												CPX_SMC31139_2	-9.74313e-05	5.42692e-06	5	0.5
												ST8.1.A92-2_3	0.819375	0.000360093	33061.8	156.32
												SanCarlos_13	-0.000175665	5.90667e-06	-7.08806	1.51858

## Sheet: San Carlos Ol & herasil
Cameca IMS-7f GEO						Cameca IMS-7f GEO						Cameca IMS-7f GEO
standard	H/SI	F/Si	H2O (ppm)	F (ppm)		standard	H/SI	F/Si	H2O (ppm)	F (ppm)		standard_1	H/SI	F/Si	H2O (ppm)	F (ppm)
SanCarlosM8_1	0.00118735	1.56386e-05	28.4381	8.23723		SuprasilM5_1	0.00320664	0.000437941	77.4083	217.003		HerasilM8_1	0.00333861	1.37203e-06	79.963	2.60168
SanCarlosM8_2	0.00111417	1.82211e-05	26.6855	9.25738		SuprasilM5_2	0.00199678	6.38806e-07	48.2023	-4.11589		HerasilM8_2	0.00327952	8.09585e-07	78.5478	2.3795
SanCarlosM8_3	0.00103617	1.96399e-05	24.8173	9.8178		SuprasilM5_3	0.00100747	9.94629e-07	24.3202	-3.93597		HerasilM8_3	0.00344299	2.99648e-06	82.4631	3.24336
SanCarlosM8_4	0.00104971	1.82337e-05	25.1415	9.26234		SuprasilM5_4	0.00147656	8.17096e-07	35.6441	-4.02574		HerasilM8_4	0.00364194	2.57011e-07	87.2282	2.16122
SanCarlosM8_5	0.00114333	2.11707e-05	27.384	10.4225		SuprasilM4_1	0.00095282	3.51198e-06	43.3991	-1.01968		HerasilM7_1	0.00299173	5.73292e-07	134.652	-1.73289
SanCarlosM8_6	0.00118534	1.6849e-05	28.3901	8.71537		SuprasilM4_2	0.000874836	1.11766e-06	39.847	-2.01186		HerasilM7_2	0.00275168	7.02274e-07	123.847	-1.68042
SanCarlosM7_2	8.63202e-05	1.45e-05	3.8851	3.93232		SuprasilM4_3	0.000632349	7.92037e-07	28.8023	-2.14679		HerasilM7_3	0.00278436	6.32455e-07	125.318	-1.70882
SanCarlosM7_1	9.34533e-05	1.30484e-05	4.20615	3.34182								HerasilM7_4	0.00273183	5.60866e-07	122.954	-1.73795
SanCarlosM7_3	3.06437e-05	1.22114e-05	1.37921	3.00136		Mean			42.5176	28.5353
SanCarlosM7_4	5.85217e-05	1.71063e-05	2.63394	4.99255		STDEV			17.436	83.1153		Mean			104.372	0.44071
SanCarlosM7_5	9.96438e-05	1.66963e-05	4.48477	4.82577								STDEV			24.2511	2.32485
SanCarlosM7_6	0.000114593	1.29812e-05	5.15759	3.3145
SanCarlos_1	-0.000211094	4.958e-06	-4.88008	-1.11384
SanCarlos_2	-0.000215304	5.29536e-06	-4.97739	-0.910801
SanCarlos_3	-0.000204597	6.14143e-06	-4.72988	-0.4016
SanCarlos_4	-0.000233667	5.63197e-06	-5.40192	-0.708218
SanCarlos_5	-0.000210939	4.70229e-06	-4.87648	-1.26774
SanCarlos_6	-0.000210223	7.88597e-06	-4.85993	0.64835
SanCarlos_7	-0.00021242	6.45654e-06	-4.91073	-0.211953
SanCarlos_9	-0.000168378	2.01477e-05	-3.89255	8.02805
SanCarlos_10	-0.000174349	8.37747e-06	-4.03059	0.944157
SanCarlos_11	-0.000144275	3.22563e-05	-3.33535	15.3156
SanCarlos_12	-0.000178412	1.07591e-05	-4.12453	2.3775
SanCarlos_14	-0.000175981	4.43361e-06	-7.10083	0.874761
SanCarlos_15	-0.000168473	8.38336e-06	-6.79789	2.60105
SanCarlos_16	-0.000187029	4.7217e-06	-7.54663	1.00067
SanCarlos_17	-0.000177892	7.13854e-06	-7.17796	2.05699
SanCarlos_18	-0.000175376	5.0184e-06	-7.07644	1.13035
SanCarlosM5_1	3.7202e-05	1.52711e-05	0.898056	3.28282
SanCarlosM5_2	0.000112182	1.23652e-05	2.70807	1.81347
SanCarloM5s_3	6.20567e-05	1.2955e-05	1.49805	2.11173
SanCarlosM5_4	0.000194298	1.65957e-05	4.69035	3.95264
SanCarlosM5_5	0.000128477	1.77268e-05	3.10143	4.52453
SanCarlosM5_6	7.35475e-05	1.27318e-05	1.77544	1.99887
SanCarlosM4_1	4.62872e-05	1.50144e-05	2.10829	3.74676
SanCarlosM4_2	-4.50172e-05	1.95447e-05	-2.05044	5.62406
SanCarlosM4_3	2.61186e-06	1.84115e-05	0.118965	5.15448
SanCarlosM4_4	-0.000281327	1.76281e-05	-12.8139	4.82984
SanCarlosM4_5	6.75279e-05	1.83617e-05	3.07576	5.13385
Mean			2.61524	3.88865
STDEV			11.3092	3.73587
Cameca IMS 4f
17th Sept 2018
SanCarlos_1.DAT	1.43581	7.55981	5.17692	11.2796
SanCarlos_2.DAT	0.815263	4.61859	5.0402	9.5608
SanCarlos_3.DAT	-4.89545e-05	5.56768e-07	-48.8603	-2.49178
SanCarlos_4.DAT	-5.19099e-05	4.53138e-07	-51.8101	-7.05342
SanCarlos_5.DAT	-4.03529e-05	4.73519e-07	-40.2753	-6.15632
SanCarlos_6.DAT	-4.42405e-05	5.20394e-07	-44	-4
18th Sept 2018
SanCarlos_7.DAT	-2.34721e-05	6.74764e-07	-19.8733	2.69356
SanCarlos_8.DAT	-3.24433e-05	7.00549e-07	-27.4689	2.96797
SanCarlos_9.DAT	-3.02828e-05	6.21712e-07	-25.6397	0
SanCarlos_M3_10.DAT	-2.49116e-05	6.24764e-07	-21.092	0
SanCarlos_M3_11.DAT	-1.22819e-05	6.3386e-07	-10.3988	0.40811
SanCarlos_M3_12.DAT	-1.22096e-05	6.86876e-07	-10.3375	1.46888
SanCarlos_M3_13.DAT			-9.25254	1.06503
19th Sept 2018
SanCarlos_M3_14.DAT	-3.34811e-05	5.40599e-07	-30.4777	0
SanCarlos_M3_15.DAT	-7.0611e-06	5.73965e-07	-6.42769	2.15387
SanCarlos_10.DAT	-2.55884e-05	7.90748e-07	-23.2931	6.93815
SanCarlos_M4_17.DAT	-2.1557e-05	1.35071e-06	-19.6232	23.649
SanCarlos_M4_18.DAT	-1.09115e-05	1.37616e-06	-9.93272	24.4373
SanCarlos_M4_19.DAT	-2.23198e-05	1.20469e-06	-20.3176	19.1805
20th Sept 2018
SanCarlos_M4_20.DAT	-3.15967e-05	9.71168e-07	-26.189	4.01522
SanCarlos_M4_21.DAT	-2.1846e-05	8.47288e-07	-18.1071	0
SanCarlos_M4_22.DAT	5.44542e-05	7.53609e-07	-11.8461	7.96113
SanCarlos_M4_23.DAT	4.00251e-05	8.87997e-07	-22.6164	2.50932
SanCarlos_M5_24.DAT	-3.68695e-05	-2.759e-07	-78.1591	-15.8389
21st Sept
SanCarlos_M5_27.DAT	-7.77121e-06	-7.42326e-08	-15.9345	-1.60372
SanCarlos_M5_28.DAT	-1.7648e-05	-2.0224e-07	-36.1865	-4.36918
SanCarlos_M5_29.DAT	-1.24811e-05	-4.92577e-07	-25.5921	-10.6416
SanCarlos_M5_31.DAT	-9.36947e-06	-2.67648e-07	-19	-6
24th Sept
SanCarlos_M5_32.DAT	-0.000339137	2.76676e-06	-76.8062	-18.1252
SanCarlos_M5_34.DAT	-0.000260984	-2.30055e-06	-59.1064	-19.7274
SanCarlos_M5_35.DAT	-0.000318023	-2.33018e-05	-72.0243	-26.3673
SanCarlos_M5_36.DAT	-0.000306807	-1.71104e-05	-69.4843	-24.4097
SanCarlos_M5_37.DAT	-0.000274831	-2.39946e-05	-62.2424	-26.5863
25th Sept
SanCarlos_M6_1.DAT	-7.19776e-05	5.13116e-07	-134.926	1.65049
SanCarlos_M6_2.DAT	-5.31927e-05	7.50608e-07	-99.7124	6.11715
SanCarlos_M6_3.DAT	2.81451e-05	1.1549e-06	52.7594	13.7209
SanCarlos_M6_4.DAT	2.61708e-06	9.4697e-07	4.90584	9.81025
26th Sept
SanCarlos_M6_6.DAT	-4.03039e-05	3.92184e-07	-70.7376	1
SanCarlos_M6_7.DAT	-4.63492e-05	3.48574e-07	-81.3477	-0.29035
SanCarlos_M6_8.DAT	-4.45655e-05	5.66402e-07	-78.2172	-1.65322
SanCarlos_M6_9.DAT	-1.72244e-05	8.94393e-07	-51.8051	0.909613
SanCarlos_M6_10.DAT	-1.78856e-05	8.70934e-07	-63.9276	-0.63413
SanCarlos_M6_11.DAT	-2.50083e-05	8.97706e-07	-99.9166	-2.11349
SanCarlos_M6_12.DAT	2.14477e-06	1.15398e-06	-80.8681	0.636764
SanCarlos_M6_13.DAT	1.16213e-05	1.02813e-06	-68.1718	-1.92435
Mean			-39.4249	-0.574509
STDEV			35.0228	11.1516

## Sheet: Comparison of SIMS & FTIR
Comparison of determinations of H2O (in ppm) by SIMS and FTIR (based on the calibration of ref29) from mineral grains in the same Kaapvaal mantle peridotites.
	Olivine		Orthopyroxene
	This work	Heckel (2023)30	This work	Heckel (2023)30
	SIMS (Edinburgh)	FTIR (Bayreuth)	SIMS (Edinburgh)	FTIR (Bayreuth)
BD2128	22	30	191	155
BD2170		44	183	180
