# Supplementary material for: The role of C-O-H-F-Cl fluids in the making of Earth’s continental roots
Source: Nat Commun. 2025 Aug 22;16:7842. doi: 10.1038/s41467-025-62888-3 (PMC12373800; doi:10.1038/s41467-025-62888-3)
Supplement: Supplementary file 7 — Supplementary Data 5 [file 41467_2025_62888_MOESM7_ESM.xlsx]

## Sheet: Stats by Lithology
Kaapvaal_lithology	Ol (Withers et al., 2012 or SIMS)_count	Ol (Withers et al., 2012 or SIMS)_mean	Ol (Withers et al., 2012 or SIMS)_std	Ol (Withers et al., 2012 or SIMS)_min	Ol (Withers et al., 2012 or SIMS)_25%	Ol (Withers et al., 2012 or SIMS)_50%	Ol (Withers et al., 2012 or SIMS)_75%	Ol (Withers et al., 2012 or SIMS)_max	Opx_H_count	Opx_H_mean	Opx_H_std	Opx_H_min	Opx_H_25%	Opx_H_50%	Opx_H_75%	Opx_H_max	Cpx_H_count	Cpx_H_mean	Cpx_H_std	Cpx_H_min	Cpx_H_25%	Cpx_H_50%	Cpx_H_75%	Cpx_H_max	Ol_F ppm_count	Ol_F ppm_mean	Ol_F ppm_std	Ol_F ppm_min	Ol_F ppm_25%	Ol_F ppm_50%	Ol_F ppm_75%	Ol_F ppm_max	Opx_F ppm_count	Opx_F ppm_mean	Opx_F ppm_std	Opx_F ppm_min	Opx_F ppm_25%	Opx_F ppm_50%	Opx_F ppm_75%	Opx_F ppm_max	Cpx_F ppm_count	Cpx_F ppm_mean	Cpx_F ppm_std	Cpx_F ppm_min	Cpx_F ppm_25%	Cpx_F ppm_50%	Cpx_F ppm_75%	Cpx_F ppm_max
Dunite	1	81		81	81	81	81	81	1	203		203	203	203	203	203	1	195.28		195.28	195.28	195.28	195.28	195.28	1	164		164	164	164	164	164	1	26.11		26.11	26.11	26.11	26.11	26.11	1	46.16		46.16	46.16	46.16	46.16	46.16
Garnet harzburgite	16	51.79	42.87	0.67	23.83	46.67	62.3	141.33	18	180.11	72.36	53.72	128.75	172.78	205.75	301	11	190.56	83.22	30.2	127	222	241.5	297	4	56.63	39.55	14	41	51.41	67.03	109.7	6	22.7	10.18	7.99	16.15	23.65	31.22	33.5	2	29.45	7.71	24	26.72	29.45	32.17	34.9
Garnet lherzolite	22	47.06	49.39	0.47	19.52	29.43	46.49	203.33	13	157.58	71.77	23	109	158.58	188	305	19	206.32	96.97	39	142.5	199	262	398	4	46.98	53.95	6	8.18	30.1	68.9	121.7	4	19.58	4.2	14	17.53	20.6	22.65	23.12	4	37.83	13.65	21	32.62	38	43.2	54.3
Opx-rich garnet harzburgite	13	39.9	25.94	9	18.87	31.33	57.33	92	17	173.83	69.95	34.5	139.9	188	221	267	11	280.09	72.53	149	244	265	330	399	4	65.19	49.75	21	36.82	52.17	80.54	135.4	5	16.92	6.63	8.12	14.57	15.92	20	26	4	22.63	8.46	12.36	17.41	23.82	29.03	30.5
Spinel harzburgite	3	7.27	1.93	5.5	6.24	6.97	8.15	9.33	4	118.25	97.04	30	37.5	113	193.75	217	2	74.19	5.39	70.38	72.28	74.19	76.09	78	1	54		54	54	54	54	54	2	9	5.66	5	7	9	11	13	2	19.63	5.71	15.58	17.6	19.63	21.65	23.67

## Sheet: F Counts
Kaapvaal_lithology	Ol_F ppm	Opx_F ppm	Cpx_F ppm
Dunite	1	1	1
Garnet harzburgite	4	6	2
Garnet lherzolite	4	4	4
Opx-rich garnet harzburgite	4	5	4
Spinel harzburgite	1	2	2

## Sheet: H2O Counts
Kaapvaal_lithology	Ol (Withers et al., 2012 or SIMS)	Opx_H	Cpx_H
Dunite	1	1	1
Garnet harzburgite	16	18	11
Garnet lherzolite	22	13	19
Opx-rich garnet harzburgite	13	17	11
Spinel harzburgite	3	4	2
