# Supplementary material for: The role of C-O-H-F-Cl fluids in the making of Earth’s continental roots
Source: Nat Commun. 2025 Aug 22;16:7842. doi: 10.1038/s41467-025-62888-3 (PMC12373800; doi:10.1038/s41467-025-62888-3)
Supplement: Supplementary file 8 — Supplementary Data 6 [file 41467_2025_62888_MOESM8_ESM.xlsx]

## Sheet: BulkH_Statistics
Kaapvaal_lithology	Count	Mean	Median	Std_Dev	Min	Max
Dunite	1	90.2413	90.2413		90.2413	90.2413
Garnet harzburgite	16	59.3136	55.3507	29.3322	13.6144	112.238
Garnet lherzolite	8	70.536	82.9207	32.446	30.0366	101.518
Opx-rich garnet harzburgite	14	83.5705	73.1073	38.1564	12.9375	151.598
Spinel harzburgite	3	37.1994	50.114	24.8196	8.58541	52.899

## Sheet: BulkF_Statistics
Kaapvaal_lithology	Count	Mean	Median	Std_Dev	Min	Max
Dunite	1	153.02	153.02		168.398	168.398
Garnet harzburgite	4	47.8415	45.9995	29.9119	13.2755	86.0914
Garnet lherzolite	3	35.6547	11.4463	44.1922	8.85625	86.6615
Opx-rich garnet harzburgite	3	50.7184	42.93	26.283	29.2098	80.0154
Spinel harzburgite	2	22.7768	22.7768	30.0129	1.55448	43.9992

## Sheet: BulkHF_Statistics
Kaapvaal_lithology	Count	Mean	Median	Std_Dev	Min	Max
Dunite	1	258.639	258.639		258.639	258.639
Garnet harzburgite	4	127.012	113.773	38.4341	98.0387	182.462
Garnet lherzolite	3	111.569	102.811	69.6221	46.7407	185.156
Opx-rich garnet harzburgite	3	182.19	168.491	44.1955	146.467	231.613
Spinel harzburgite	2	47.8338	47.8338	65.4489	1.55448	94.1131
